# Supplementary material for: Bioactive Aspergteroids G–J from Soft-Coral-Associated Symbiotic and Epiphytic Fungus Aspergillus terreus EGF7-0-1
Source: Bioengineering (Basel). 2023 Jul 5;10(7):805. doi: 10.3390/bioengineering10070805 (PMC10376440; doi:10.3390/bioengineering10070805)
Supplement: Supplementary file 1 [file bioengineering-10-00805-s001.zip]

Archive with 1 entries (1 files):
- bioengineering-2458749-supplementary.pdf
